# Supplementary material for: The role of the desmosomal protein desmocollin 2 in tumour progression in triple negative breast cancer patients
Source: Cancer Cell Int. 2023 Mar 16;23:47. doi: 10.1186/s12935-023-02896-9 (PMC10018948; doi:10.1186/s12935-023-02896-9)
Supplement: Supplementary file 4 — Additional file 4: Table S3: Correlation between DSC2 mRNA levels and clinical and histopathological parameter. [file 12935_2023_2896_MOESM4_ESM.xlsx]

## Sheet: Tabelle1
Table S3:
Correlations between DSC2 mRNA levels and clinical and histopathological parameter (p-values)
		DSC2_204750_s_at		DSC2_204751_x_at		DSC2_mean value
n		200		200		200
Mean		158.197		255.096		206.6
Median		82.3		182.577		140.6
Standard deviation		290.041		234.112		213.8
Variance		84123.9		54808.6		45698.6
Minimum		4		8.1		6.1
Maximum		2658.8		1483.46		1610
Percentile	25	36.9312		124.14		92.2
	50	82.3		182.577		140.6
	75	174.5		282.019		236.5
pT	χ2 (Q)	0.061		0.46		0.063
pN	χ2 (Q)	0.235		0.2		0.072
Metastasis	χ2 (Q)	0.001		0.671		0.06
Grading	χ2 (Q)	0.82		0.008		0.07
Histology	χ2 (Q)	0.372		0.298		0.456
ER	χ2 (Q)	0.175		< 0,0005		0.0002
PR	χ2 (Q)	0.555		0.014		0.134
molecular subtype	χ2 (Q)	0.001		< 0,0005		< 0,0005
distant metastasis	χ2 (Q)	0.357		0.421		0.393
bone metastasis	χ2 (Q)	0.647		0.984		0.69
lung metastasis	χ2 (Q)	0.025		0.092		0.078
visceral metastasis	χ2 (Q)	0.906		0.633		0.459
skin metastasis	χ2 (Q)	0.277		0.306		0.03
lymph node metastasis	χ2 (Q)	0.137		0.628		0.659
locoreg. Metastasis	χ2 (Q)	0.212		0.89		0.805
cerebral metastasis	χ2 (Q)	0.575		0.001		0.012
OAS	Cox-regr.	0.004		< 0,0005		0.0001
OAS	Log-rang (Q)	0.4		0.026		0.035
RFI	Cox-regr.	0.001		< 0,0005		1e-05
RFI	Log-rang (Q)	0.056		0.041		0.051
RFI	Log-rang (M)	0.008		0.006		0.021
RFI TNBC	Log-rang (Q)	0.047		0.093		0.005
RFI TNBC	Log-rang (M)	0.005		0.013		0.029
χ2 (Q): chi-quadrat test using quartiles
Cox-regr.: cox-regression analysis using continous values
Log-rang (Q): log -rang analysis using quartiles
Red-coloured values are significan (< 0,05)
OAS: overall survival
RFI: recurrence-free interval
RFI TNBC: recurrence-free interval in triple-negative breast cancer
Multivariate Cox regression analysis (disease-free survival)
	p value	Hazard ratio		95% CI
DSC2 mean value Q1-3 vs Q4	0.008	2.071		1,207-3,553
pT1	0.394
pT2	0.444	0.643		0,207-1,993
pT3	0.761955	0.850926		0,299-2,418
pT4	0.50668	1.55061		0,424-5,660
pN	0.243819	0.738928		0,444-1,229
molecular subgroup	0.042	0.632		0,406-0,983
