# Supplementary material for: The role of the desmosomal protein desmocollin 2 in tumour progression in triple negative breast cancer patients
Source: Cancer Cell Int. 2023 Mar 16;23:47. doi: 10.1186/s12935-023-02896-9 (PMC10018948; doi:10.1186/s12935-023-02896-9)
Supplement: Supplementary file 5 — Additional file 5. Table S4: Correlation between DSC2 mRNA level and protein level. [file 12935_2023_2896_MOESM5_ESM.xlsx]

## Sheet: Tabelle1
Table S4
Correlation between protein expression in all detected DSC2 bands
	Single 110 kDa band	Upper DB between 93 and 110 kDa	Lower DB between 60 and 85 kDa	All bands
Single 110 kDa band		r=0.936	r=0.646	r=0.754
	-	Sρ=0.936	Sρ=0.646	Sρ=0.756
		P<0.000	P<0.000	P<0.000
Upper DB between 93 and 110 kDa	r=0.646		r=0.676	r=0.804
	Sρ=0.646	-	Sρ=0.677	Sρ=0.805
	P<0.000		P<0.000	P<0.000
Lower DB between 60 and 85 kDa	r=0.936	r=0.676		r=0.873
	Sρ=0.036	Sρ=0.677	-	Sρ=0.874
	P<0.000	P<0.000		P<0.000
All bands	r=0.754	r=0.804	r=0.873
	Sρ=0.756	Sρ=0.805	Sρ=0.874	-
	P<0.000	P<0.000	P<0.000
Correlation coefficients; r=Pearson Correlation, Sρ=Spearman’s rho. P=P-value. Statistically significant P-values are highlighted. DB=double band. Protein expression values were divided into quartiles prior to statistical analysis. UPA497 was used as the positive control for all calculations.
Correlation between DSC2 mRNA (Microarray Data) and protein (WB Data) expression values
	Single 110 kDa band	Upper DB between 93 and 110 kDa	Lower DB between 60 and 85 kDa	All bands
mRNA	r=0.431	r=0.548	r=0.423	r=0.440
	Sρ=0.431	Sρ=0.547	Sρ=0.421	Sρ=0.440
	P<0.0001	P<0.0001	P<0.0001	P<0.0001
Correlation coefficients; r=Pearson Correlation, Sρ=Spearman’s rho. P=P-value. Statistically significant P-values are highlighted. WB=Western Blot, TMA=Tissue microarray, SB=single band, DB=double band. mRNA and protein expression values were divided into quartiles prior to statistical analysis. UPA497 was used as the positive control for all calculations.
